# Supplementary material for: The Insulator Protein SU(HW) Fine-Tunes Nuclear Lamina Interactions of the Drosophila Genome
Source: PLoS One. 2010 Nov 24;5(11):e15013. doi: 10.1371/journal.pone.0015013 (PMC2991331; doi:10.1371/journal.pone.0015013)
Supplement: Table S1 — LAD positions. This file is a flat text file in GFF format (http://www.sanger.ac.uk/Software/formats/GFF) listing the positions of all 412 LADs (Drosophila melanogaster genome sequence release 4.3). Score (column 6) indicates the fraction of array probes inside the LAD with a positive LAM DamID logratio, after applying a running median filter with window size 5. (TXT) [file pone.0015013.s007.txt]

2L	.	Lam_Dom_LP_080507	59117	90637	0.892156862745098	.	.	.
2L	.	Lam_Dom_LP_080507	307840	394800	0.946058091286307	.	.	.
2L	.	Lam_Dom_LP_080507	611133	803126	0.913705583756345	.	.	.
2L	.	Lam_Dom_LP_080507	906316	972000	0.726415094339623	.	.	.
2L	.	Lam_Dom_LP_080507	1514102	1604438	0.92142857142857	.	.	.
2L	.	Lam_Dom_LP_080507	1720839	1953900	0.770360480640854	.	.	.
2L	.	Lam_Dom_LP_080507	2241307	2358001	0.784741144414169	.	.	.
2L	.	Lam_Dom_LP_080507	2389840	2561704	0.79964221824687	.	.	.
2L	.	Lam_Dom_LP_080507	2609402	2696414	0.888086642599278	.	.	.
2L	.	Lam_Dom_LP_080507	2786723	2855134	0.902222222222222	.	.	.
2L	.	Lam_Dom_LP_080507	3174029	3291300	0.928358208955224	.	.	.
2L	.	Lam_Dom_LP_080507	3388216	3421511	0.779816513761468	.	.	.
2L	.	Lam_Dom_LP_080507	3540900	3603919	0.917073170731707	.	.	.
2L	.	Lam_Dom_LP_080507	3892233	4158600	0.75438596491228	.	.	.
2L	.	Lam_Dom_LP_080507	4205738	4324816	0.771794871794872	.	.	.
2L	.	Lam_Dom_LP_080507	4476901	4785021	0.906420021762786	.	.	.
2L	.	Lam_Dom_LP_080507	5110500	5267408	0.88981288981289	.	.	.
2L	.	Lam_Dom_LP_080507	5330413	5508915	0.751304347826087	.	.	.
2L	.	Lam_Dom_LP_080507	5827227	5905826	0.876106194690266	.	.	.
2L	.	Lam_Dom_LP_080507	6742821	6772813	0.787878787878788	.	.	.
2L	.	Lam_Dom_LP_080507	7079107	7151415	0.831168831168831	.	.	.
2L	.	Lam_Dom_LP_080507	7311021	7386303	0.94170403587444	.	.	.
2L	.	Lam_Dom_LP_080507	7453834	7483502	0.804123711340206	.	.	.
2L	.	Lam_Dom_LP_080507	7557300	7765801	0.912663755458515	.	.	.
2L	.	Lam_Dom_LP_080507	8748003	8942139	0.893987341772152	.	.	.
2L	.	Lam_Dom_LP_080507	9280819	9372938	0.891089108910891	.	.	.
2L	.	Lam_Dom_LP_080507	9503700	9554419	0.858895705521472	.	.	.
2L	.	Lam_Dom_LP_080507	9800736	9848125	0.880794701986755	.	.	.
2L	.	Lam_Dom_LP_080507	10005933	10191000	0.803220035778175	.	.	.
2L	.	Lam_Dom_LP_080507	10536928	10714202	0.804701627486438	.	.	.
2L	.	Lam_Dom_LP_080507	10871101	10943722	0.832558139534884	.	.	.
2L	.	Lam_Dom_LP_080507	11298326	11424340	0.853233830845771	.	.	.
2L	.	Lam_Dom_LP_080507	11526636	11793900	0.909313725490196	.	.	.
2L	.	Lam_Dom_LP_080507	11835614	11983522	0.783333333333333	.	.	.
2L	.	Lam_Dom_LP_080507	12113700	12205200	0.823333333333333	.	.	.
2L	.	Lam_Dom_LP_080507	12261903	12421233	0.80078125	.	.	.
2L	.	Lam_Dom_LP_080507	12730201	12970509	0.799414348462665	.	.	.
2L	.	Lam_Dom_LP_080507	13083339	13146602	0.76328502415459	.	.	.
2L	.	Lam_Dom_LP_080507	13421720	13489200	0.803108808290155	.	.	.
2L	.	Lam_Dom_LP_080507	13515601	13533301	0.977064220183486	.	.	.
2L	.	Lam_Dom_LP_080507	13595401	13602201	0.870588235294118	.	.	.
2L	.	Lam_Dom_LP_080507	13664201	13673501	0.934959349593496	.	.	.
2L	.	Lam_Dom_LP_080507	13692201	13765401	0.894519131334023	.	.	.
2L	.	Lam_Dom_LP_080507	13801401	13808901	0.727272727272727	.	.	.
2L	.	Lam_Dom_LP_080507	13842101	13876601	0.972027972027972	.	.	.
2L	.	Lam_Dom_LP_080507	13912101	14004901	0.922141119221411	.	.	.
2L	.	Lam_Dom_LP_080507	14069401	14153121	0.852119026149684	.	.	.
2L	.	Lam_Dom_LP_080507	14160701	14244900	0.952380952380952	.	.	.
2L	.	Lam_Dom_LP_080507	14254201	14342901	0.965224766751484	.	.	.
2L	.	Lam_Dom_LP_080507	14365301	14391301	0.866279069767442	.	.	.
2L	.	Lam_Dom_LP_080507	14414501	14474201	0.897567221510884	.	.	.
2L	.	Lam_Dom_LP_080507	14479901	14487300	0.845360824742268	.	.	.
2L	.	Lam_Dom_LP_080507	14494801	14687112	0.928902627511592	.	.	.
2L	.	Lam_Dom_LP_080507	14724300	14990121	0.838748495788207	.	.	.
2L	.	Lam_Dom_LP_080507	15066336	15104404	0.82258064516129	.	.	.
2L	.	Lam_Dom_LP_080507	15124200	15242403	0.924675324675325	.	.	.
2L	.	Lam_Dom_LP_080507	15276340	15478804	0.984496124031008	.	.	.
2L	.	Lam_Dom_LP_080507	15513015	15709526	0.87052810902896	.	.	.
2L	.	Lam_Dom_LP_080507	15795934	16233905	0.925601750547046	.	.	.
2L	.	Lam_Dom_LP_080507	16434636	16477212	0.884892086330935	.	.	.
2L	.	Lam_Dom_LP_080507	16747500	16795213	0.870967741935484	.	.	.
2L	.	Lam_Dom_LP_080507	17119200	17356233	0.926694329183956	.	.	.
2L	.	Lam_Dom_LP_080507	17501719	18109202	0.84177545691906	.	.	.
2L	.	Lam_Dom_LP_080507	18163516	18429927	0.869615832363213	.	.	.
2L	.	Lam_Dom_LP_080507	18463237	18537000	0.838174273858921	.	.	.
2L	.	Lam_Dom_LP_080507	18707712	18766524	0.788359788359788	.	.	.
2L	.	Lam_Dom_LP_080507	19190100	19338902	0.875255623721881	.	.	.
2L	.	Lam_Dom_LP_080507	19597500	19728000	0.887147335423197	.	.	.
2L	.	Lam_Dom_LP_080507	19822805	19876226	0.843023255813954	.	.	.
2L	.	Lam_Dom_LP_080507	19959317	20048402	0.912727272727273	.	.	.
2L	.	Lam_Dom_LP_080507	20287200	20325023	0.848484848484849	.	.	.
2L	.	Lam_Dom_LP_080507	20455202	20626807	0.906191369606004	.	.	.
2L	.	Lam_Dom_LP_080507	20799931	20875536	0.862348178137652	.	.	.
2L	.	Lam_Dom_LP_080507	20916021	21079827	0.88655462184874	.	.	.
2L	.	Lam_Dom_LP_080507	21171340	21201308	0.936842105263158	.	.	.
2L	.	Lam_Dom_LP_080507	21253207	21382237	0.822281167108753	.	.	.
2L	.	Lam_Dom_LP_080507	21692840	21729133	0.707547169811321	.	.	.
2R	.	Lam_Dom_LP_080507	1276839	1472700	0.939495798319328	.	.	.
2R	.	Lam_Dom_LP_080507	1550729	1580111	0.865979381443299	.	.	.
2R	.	Lam_Dom_LP_080507	1681506	1713627	0.904761904761905	.	.	.
2R	.	Lam_Dom_LP_080507	1792502	2119818	0.782462057335582	.	.	.
2R	.	Lam_Dom_LP_080507	2281537	2377823	0.819620253164557	.	.	.
2R	.	Lam_Dom_LP_080507	2581552	2731830	0.93141592920354	.	.	.
2R	.	Lam_Dom_LP_080507	2795458	2892957	0.809968847352025	.	.	.
2R	.	Lam_Dom_LP_080507	3772218	3882918	0.789772727272727	.	.	.
2R	.	Lam_Dom_LP_080507	3955518	4068043	0.915966386554622	.	.	.
2R	.	Lam_Dom_LP_080507	4200918	4227044	0.870588235294118	.	.	.
2R	.	Lam_Dom_LP_080507	4335031	4365329	0.737373737373737	.	.	.
2R	.	Lam_Dom_LP_080507	4725649	4755656	0.888888888888889	.	.	.
2R	.	Lam_Dom_LP_080507	4849240	4893025	0.911504424778761	.	.	.
2R	.	Lam_Dom_LP_080507	4964120	5019655	0.783216783216783	.	.	.
2R	.	Lam_Dom_LP_080507	5265019	5312118	0.777777777777778	.	.	.
2R	.	Lam_Dom_LP_080507	5673627	5722519	0.870229007633588	.	.	.
2R	.	Lam_Dom_LP_080507	5755219	5925318	0.810810810810811	.	.	.
2R	.	Lam_Dom_LP_080507	6154236	6242429	0.762264150943396	.	.	.
2R	.	Lam_Dom_LP_080507	6430845	6585018	0.799522673031026	.	.	.
2R	.	Lam_Dom_LP_080507	6750318	6780332	0.737373737373737	.	.	.
2R	.	Lam_Dom_LP_080507	6827123	6864634	0.840336134453782	.	.	.
2R	.	Lam_Dom_LP_080507	6899151	6950131	0.836601307189543	.	.	.
2R	.	Lam_Dom_LP_080507	6993655	7091718	0.773993808049536	.	.	.
2R	.	Lam_Dom_LP_080507	7230053	7299057	0.86784140969163	.	.	.
2R	.	Lam_Dom_LP_080507	7429223	7467650	0.780487804878049	.	.	.
2R	.	Lam_Dom_LP_080507	7723838	7758348	0.82882882882883	.	.	.
2R	.	Lam_Dom_LP_080507	7796720	7830022	0.869158878504673	.	.	.
2R	.	Lam_Dom_LP_080507	7873518	7915528	0.942446043165468	.	.	.
2R	.	Lam_Dom_LP_080507	8048149	8078744	0.838383838383838	.	.	.
2R	.	Lam_Dom_LP_080507	9158422	9312919	0.7006237006237	.	.	.
2R	.	Lam_Dom_LP_080507	10179620	10222855	0.856115107913669	.	.	.
2R	.	Lam_Dom_LP_080507	10529727	10614629	0.777292576419214	.	.	.
2R	.	Lam_Dom_LP_080507	10762224	10803327	0.822222222222222	.	.	.
2R	.	Lam_Dom_LP_080507	10910751	11025318	0.804289544235925	.	.	.
2R	.	Lam_Dom_LP_080507	11203536	11362818	0.75095785440613	.	.	.
2R	.	Lam_Dom_LP_080507	11867419	12007252	0.731019522776573	.	.	.
2R	.	Lam_Dom_LP_080507	12114638	12282924	0.718464351005484	.	.	.
2R	.	Lam_Dom_LP_080507	12619828	12895258	0.850178359096314	.	.	.
2R	.	Lam_Dom_LP_080507	13443328	13595132	0.782340862422998	.	.	.
2R	.	Lam_Dom_LP_080507	13708837	13778118	0.822222222222222	.	.	.
2R	.	Lam_Dom_LP_080507	14076018	14127343	0.99145299145299	.	.	.
2R	.	Lam_Dom_LP_080507	14245822	14309740	0.717703349282297	.	.	.
2R	.	Lam_Dom_LP_080507	14378156	14481319	0.779816513761468	.	.	.
2R	.	Lam_Dom_LP_080507	14505618	14622918	0.858267716535433	.	.	.
2R	.	Lam_Dom_LP_080507	14845220	14876137	0.818181818181818	.	.	.
2R	.	Lam_Dom_LP_080507	15014454	15742853	0.86599357503442	.	.	.
2R	.	Lam_Dom_LP_080507	15851118	16058718	0.828125	.	.	.
2R	.	Lam_Dom_LP_080507	16195857	16323045	0.912144702842377	.	.	.
2R	.	Lam_Dom_LP_080507	16353634	16373715	0.984615384615385	.	.	.
2R	.	Lam_Dom_LP_080507	16868718	16984216	0.814323607427056	.	.	.
2R	.	Lam_Dom_LP_080507	17029840	17100353	0.752212389380531	.	.	.
2R	.	Lam_Dom_LP_080507	17243736	17558435	0.914521112255407	.	.	.
2R	.	Lam_Dom_LP_080507	17751916	17855418	0.87202380952381	.	.	.
2R	.	Lam_Dom_LP_080507	17935255	17988655	0.855491329479769	.	.	.
2R	.	Lam_Dom_LP_080507	18210615	18297922	0.893238434163701	.	.	.
2R	.	Lam_Dom_LP_080507	18324350	18357932	0.912621359223301	.	.	.
2R	.	Lam_Dom_LP_080507	18448854	18552626	0.85173501577287	.	.	.
2R	.	Lam_Dom_LP_080507	18588619	18853816	0.864211737629459	.	.	.
2R	.	Lam_Dom_LP_080507	18932731	19024848	0.898360655737705	.	.	.
2R	.	Lam_Dom_LP_080507	19089620	19179345	0.747404844290657	.	.	.
2R	.	Lam_Dom_LP_080507	19263037	19308936	0.94701986754967	.	.	.
2R	.	Lam_Dom_LP_080507	19714849	19896332	0.72972972972973	.	.	.
2R	.	Lam_Dom_LP_080507	19928115	20020538	0.931147540983607	.	.	.
2R	.	Lam_Dom_LP_080507	20126115	20163328	0.865979381443299	.	.	.
2R	.	Lam_Dom_LP_080507	20202915	20243739	0.813084112149533	.	.	.
2R	.	Lam_Dom_LP_080507	20298653	20375750	0.874509803921569	.	.	.
2R	.	Lam_Dom_LP_080507	20523015	20734816	0.931528662420382	.	.	.
3L	.	Lam_Dom_LP_080507	252007	521112	0.808092485549133	.	.	.
3L	.	Lam_Dom_LP_080507	749413	811800	0.896551724137931	.	.	.
3L	.	Lam_Dom_LP_080507	868204	1013103	0.912359550561798	.	.	.
3L	.	Lam_Dom_LP_080507	1049406	1275003	0.80354505169867	.	.	.
3L	.	Lam_Dom_LP_080507	1355405	1441207	0.937254901960784	.	.	.
3L	.	Lam_Dom_LP_080507	1657223	1754111	0.846394984326019	.	.	.
3L	.	Lam_Dom_LP_080507	1789800	1836326	0.899328859060403	.	.	.
3L	.	Lam_Dom_LP_080507	1868131	1913414	0.889655172413793	.	.	.
3L	.	Lam_Dom_LP_080507	1953601	2351434	0.90226739640344	.	.	.
3L	.	Lam_Dom_LP_080507	2415600	2561418	0.815730337078652	.	.	.
3L	.	Lam_Dom_LP_080507	2623817	2748919	0.946564885496183	.	.	.
3L	.	Lam_Dom_LP_080507	2859002	3015000	0.893939393939394	.	.	.
3L	.	Lam_Dom_LP_080507	3074740	3106529	0.872549019607843	.	.	.
3L	.	Lam_Dom_LP_080507	3224702	3294600	0.876651982378855	.	.	.
3L	.	Lam_Dom_LP_080507	3579905	3737725	0.93939393939394	.	.	.
3L	.	Lam_Dom_LP_080507	3823539	3872413	0.949685534591195	.	.	.
3L	.	Lam_Dom_LP_080507	4008929	4059607	0.778443113772455	.	.	.
3L	.	Lam_Dom_LP_080507	4417165	4521891	0.80428134556575	.	.	.
3L	.	Lam_Dom_LP_080507	4553074	4584866	0.81	.	.	.
3L	.	Lam_Dom_LP_080507	4624205	4758865	0.813483146067416	.	.	.
3L	.	Lam_Dom_LP_080507	4832966	5060980	0.930576070901034	.	.	.
3L	.	Lam_Dom_LP_080507	5179334	5321539	0.753950338600451	.	.	.
3L	.	Lam_Dom_LP_080507	5644052	5708851	0.71563981042654	.	.	.
3L	.	Lam_Dom_LP_080507	5940749	5971037	0.737373737373737	.	.	.
3L	.	Lam_Dom_LP_080507	6102434	6134223	0.737373737373737	.	.	.
3L	.	Lam_Dom_LP_080507	6190923	6457917	0.839735099337748	.	.	.
3L	.	Lam_Dom_LP_080507	6606115	6697353	0.779264214046823	.	.	.
3L	.	Lam_Dom_LP_080507	6772632	6851223	0.74688796680498	.	.	.
3L	.	Lam_Dom_LP_080507	7158150	7188713	0.841584158415842	.	.	.
3L	.	Lam_Dom_LP_080507	7231313	7278140	0.777777777777778	.	.	.
3L	.	Lam_Dom_LP_080507	7511513	7612052	0.926605504587156	.	.	.
3L	.	Lam_Dom_LP_080507	7631848	7743152	0.707903780068729	.	.	.
3L	.	Lam_Dom_LP_080507	7963613	8032334	0.761194029850746	.	.	.
3L	.	Lam_Dom_LP_080507	8698027	8778452	0.706827309236948	.	.	.
3L	.	Lam_Dom_LP_080507	8872328	8923913	0.904191616766467	.	.	.
3L	.	Lam_Dom_LP_080507	8980318	9014220	0.774774774774775	.	.	.
3L	.	Lam_Dom_LP_080507	9048433	9080849	0.822784810126582	.	.	.
3L	.	Lam_Dom_LP_080507	9178927	9285414	0.758620689655172	.	.	.
3L	.	Lam_Dom_LP_080507	9527519	9576452	0.914893617021277	.	.	.
3L	.	Lam_Dom_LP_080507	9604316	9648129	0.853146853146853	.	.	.
3L	.	Lam_Dom_LP_080507	9959817	10252013	0.895765472312704	.	.	.
3L	.	Lam_Dom_LP_080507	10305115	10479148	0.916817359855335	.	.	.
3L	.	Lam_Dom_LP_080507	10716440	10825919	0.76657060518732	.	.	.
3L	.	Lam_Dom_LP_080507	10876950	11036533	0.79383429672447	.	.	.
3L	.	Lam_Dom_LP_080507	11103428	11138240	0.893805309734513	.	.	.
3L	.	Lam_Dom_LP_080507	11273848	11307128	0.77319587628866	.	.	.
3L	.	Lam_Dom_LP_080507	11351516	11451134	0.880733944954128	.	.	.
3L	.	Lam_Dom_LP_080507	11818027	11959953	0.91762013729977	.	.	.
3L	.	Lam_Dom_LP_080507	11994743	12080253	0.848375451263538	.	.	.
3L	.	Lam_Dom_LP_080507	12135440	12164251	0.795698924731183	.	.	.
3L	.	Lam_Dom_LP_080507	12315718	12365814	0.881987577639752	.	.	.
3L	.	Lam_Dom_LP_080507	12634913	12662815	0.891304347826087	.	.	.
3L	.	Lam_Dom_LP_080507	12851840	12973637	0.765193370165746	.	.	.
3L	.	Lam_Dom_LP_080507	13024647	13406513	0.822489959839357	.	.	.
3L	.	Lam_Dom_LP_080507	13493519	13809442	0.80269989615784	.	.	.
3L	.	Lam_Dom_LP_080507	14038013	14516813	0.878405315614618	.	.	.
3L	.	Lam_Dom_LP_080507	14773032	14942252	0.936416184971098	.	.	.
3L	.	Lam_Dom_LP_080507	15136936	15452251	0.862879529872674	.	.	.
3L	.	Lam_Dom_LP_080507	15606736	15768414	0.936448598130841	.	.	.
3L	.	Lam_Dom_LP_080507	15817936	15919039	0.794019933554817	.	.	.
3L	.	Lam_Dom_LP_080507	16208214	16299453	0.851485148514851	.	.	.
3L	.	Lam_Dom_LP_080507	16388216	16431713	0.93939393939394	.	.	.
3L	.	Lam_Dom_LP_080507	16461718	16518153	0.840236686390533	.	.	.
3L	.	Lam_Dom_LP_080507	16688239	16734151	0.801324503311258	.	.	.
3L	.	Lam_Dom_LP_080507	16831615	16951331	0.783561643835616	.	.	.
3L	.	Lam_Dom_LP_080507	17110637	17189213	0.808764940239044	.	.	.
3L	.	Lam_Dom_LP_080507	17223413	17293953	0.882096069868996	.	.	.
3L	.	Lam_Dom_LP_080507	17324513	17365942	0.93233082706767	.	.	.
3L	.	Lam_Dom_LP_080507	17641916	17804251	0.746534653465347	.	.	.
3L	.	Lam_Dom_LP_080507	17842651	17869017	0.91764705882353	.	.	.
3L	.	Lam_Dom_LP_080507	18159721	18577622	0.93937068303914	.	.	.
3L	.	Lam_Dom_LP_080507	18655613	18692532	0.705263157894737	.	.	.
3L	.	Lam_Dom_LP_080507	18873120	18909127	0.899159663865546	.	.	.
3L	.	Lam_Dom_LP_080507	19073238	19194113	0.736986301369863	.	.	.
3L	.	Lam_Dom_LP_080507	19243317	19306632	0.883495145631068	.	.	.
3L	.	Lam_Dom_LP_080507	19337232	19379513	0.950819672131147	.	.	.
3L	.	Lam_Dom_LP_080507	19872732	19913535	0.862595419847328	.	.	.
3L	.	Lam_Dom_LP_080507	19967813	20035647	0.800904977375566	.	.	.
3L	.	Lam_Dom_LP_080507	20075213	20154438	0.74793388429752	.	.	.
3L	.	Lam_Dom_LP_080507	20186813	20220738	0.904761904761905	.	.	.
3L	.	Lam_Dom_LP_080507	20481713	20690852	0.889051094890511	.	.	.
3L	.	Lam_Dom_LP_080507	20830049	20929648	0.957446808510638	.	.	.
3L	.	Lam_Dom_LP_080507	20986928	21107545	0.838196286472148	.	.	.
3L	.	Lam_Dom_LP_080507	21578249	21750125	0.828153564899452	.	.	.
3L	.	Lam_Dom_LP_080507	21781048	21808314	0.733333333333333	.	.	.
3L	.	Lam_Dom_LP_080507	21889040	21991313	0.981981981981982	.	.	.
3L	.	Lam_Dom_LP_080507	22017752	22186621	0.776937618147448	.	.	.
3L	.	Lam_Dom_LP_080507	22300324	22645913	0.915809167446211	.	.	.
3L	.	Lam_Dom_LP_080507	22684014	22729339	0.968503937007874	.	.	.
3L	.	Lam_Dom_LP_080507	22836716	22975318	0.700239808153477	.	.	.
3R	.	Lam_Dom_LP_080507	313526	460231	1	.	.	.
3R	.	Lam_Dom_LP_080507	491709	556500	0.804878048780488	.	.	.
3R	.	Lam_Dom_LP_080507	663928	725131	0.845714285714286	.	.	.
3R	.	Lam_Dom_LP_080507	753300	1036240	0.814469078179697	.	.	.
3R	.	Lam_Dom_LP_080507	1232104	1265700	0.954128440366973	.	.	.
3R	.	Lam_Dom_LP_080507	1707603	1818311	0.879781420765027	.	.	.
3R	.	Lam_Dom_LP_080507	1856714	2150105	0.87748344370861	.	.	.
3R	.	Lam_Dom_LP_080507	2303140	2460901	0.904572564612326	.	.	.
3R	.	Lam_Dom_LP_080507	2512507	2585412	0.800865800865801	.	.	.
3R	.	Lam_Dom_LP_080507	2641840	2716507	0.76954732510288	.	.	.
3R	.	Lam_Dom_LP_080507	2830814	2860817	0.814432989690722	.	.	.
3R	.	Lam_Dom_LP_080507	3021309	3052517	0.811881188118812	.	.	.
3R	.	Lam_Dom_LP_080507	3083106	3282316	0.841940532081377	.	.	.
3R	.	Lam_Dom_LP_080507	3655801	3690605	1	.	.	.
3R	.	Lam_Dom_LP_080507	3758400	3795000	0.739495798319328	.	.	.
3R	.	Lam_Dom_LP_080507	3963301	4000501	0.743801652892562	.	.	.
3R	.	Lam_Dom_LP_080507	4202700	4300800	0.903114186851211	.	.	.
3R	.	Lam_Dom_LP_080507	4588210	4624800	0.925619834710744	.	.	.
3R	.	Lam_Dom_LP_080507	5256913	5312713	0.706214689265537	.	.	.
3R	.	Lam_Dom_LP_080507	5710513	5755511	0.8	.	.	.
3R	.	Lam_Dom_LP_080507	6283200	6342621	0.787564766839378	.	.	.
3R	.	Lam_Dom_LP_080507	6456611	6488715	0.745098039215686	.	.	.
3R	.	Lam_Dom_LP_080507	6545425	6584400	0.929133858267717	.	.	.
3R	.	Lam_Dom_LP_080507	7722639	7767639	0.786206896551724	.	.	.
3R	.	Lam_Dom_LP_080507	7962027	8036700	0.888888888888889	.	.	.
3R	.	Lam_Dom_LP_080507	8112300	8153132	0.82442748091603	.	.	.
3R	.	Lam_Dom_LP_080507	8337317	8431829	0.794788273615635	.	.	.
3R	.	Lam_Dom_LP_080507	8559000	8773506	0.850507982583454	.	.	.
3R	.	Lam_Dom_LP_080507	8921110	9071420	0.914346895074946	.	.	.
3R	.	Lam_Dom_LP_080507	9101416	9183013	0.772549019607843	.	.	.
3R	.	Lam_Dom_LP_080507	9814802	9841801	0.726190476190476	.	.	.
3R	.	Lam_Dom_LP_080507	9965128	10076732	0.859106529209622	.	.	.
3R	.	Lam_Dom_LP_080507	10240535	10292733	0.894736842105263	.	.	.
3R	.	Lam_Dom_LP_080507	10340400	10376122	0.947826086956522	.	.	.
3R	.	Lam_Dom_LP_080507	10404610	10470933	0.811926605504587	.	.	.
3R	.	Lam_Dom_LP_080507	10583428	10688704	0.839181286549708	.	.	.
3R	.	Lam_Dom_LP_080507	10745112	10788611	0.950354609929078	.	.	.
3R	.	Lam_Dom_LP_080507	11281201	11306138	0.881578947368421	.	.	.
3R	.	Lam_Dom_LP_080507	11328312	11482200	0.862144420131291	.	.	.
3R	.	Lam_Dom_LP_080507	11517032	11571334	0.879746835443038	.	.	.
3R	.	Lam_Dom_LP_080507	12341714	12372032	0.757575757575758	.	.	.
3R	.	Lam_Dom_LP_080507	12996915	13047301	0.903030303030303	.	.	.
3R	.	Lam_Dom_LP_080507	13077938	13186800	0.854700854700855	.	.	.
3R	.	Lam_Dom_LP_080507	13230912	13322434	0.78405315614618	.	.	.
3R	.	Lam_Dom_LP_080507	13386302	13423800	0.75	.	.	.
3R	.	Lam_Dom_LP_080507	13563935	13598705	0.882882882882883	.	.	.
3R	.	Lam_Dom_LP_080507	13850700	13935916	0.783673469387755	.	.	.
3R	.	Lam_Dom_LP_080507	14415025	14478327	0.896373056994819	.	.	.
3R	.	Lam_Dom_LP_080507	14604900	14727608	0.770780856423174	.	.	.
3R	.	Lam_Dom_LP_080507	14816720	14844312	0.772727272727273	.	.	.
3R	.	Lam_Dom_LP_080507	14881213	14915405	0.837837837837838	.	.	.
3R	.	Lam_Dom_LP_080507	15013201	15313218	0.859424920127795	.	.	.
3R	.	Lam_Dom_LP_080507	15483040	15660300	0.798130841121495	.	.	.
3R	.	Lam_Dom_LP_080507	15744300	15834300	0.869415807560137	.	.	.
3R	.	Lam_Dom_LP_080507	15894321	16053327	0.825263157894737	.	.	.
3R	.	Lam_Dom_LP_080507	16167620	16369807	0.819847328244275	.	.	.
3R	.	Lam_Dom_LP_080507	16510500	16540800	0.707070707070707	.	.	.
3R	.	Lam_Dom_LP_080507	17501709	17594701	0.982142857142857	.	.	.
3R	.	Lam_Dom_LP_080507	17731524	17823300	0.745762711864407	.	.	.
3R	.	Lam_Dom_LP_080507	17921133	18057009	0.874141876430206	.	.	.
3R	.	Lam_Dom_LP_080507	18637216	18819605	0.879931389365352	.	.	.
3R	.	Lam_Dom_LP_080507	19185600	19548600	0.893344709897611	.	.	.
3R	.	Lam_Dom_LP_080507	20785538	20834737	0.751552795031056	.	.	.
3R	.	Lam_Dom_LP_080507	21114929	21295518	0.712305025996534	.	.	.
3R	.	Lam_Dom_LP_080507	21351327	21439226	0.911660777385159	.	.	.
3R	.	Lam_Dom_LP_080507	21517232	21651027	0.85925925925926	.	.	.
3R	.	Lam_Dom_LP_080507	21720312	21800700	0.90188679245283	.	.	.
3R	.	Lam_Dom_LP_080507	21968700	22056633	0.855018587360595	.	.	.
3R	.	Lam_Dom_LP_080507	22094737	22269322	0.931608133086876	.	.	.
3R	.	Lam_Dom_LP_080507	22305300	22347604	0.906542056074766	.	.	.
3R	.	Lam_Dom_LP_080507	22396840	22519224	0.872773536895674	.	.	.
3R	.	Lam_Dom_LP_080507	22561531	22677314	0.931216931216931	.	.	.
3R	.	Lam_Dom_LP_080507	22707933	22770000	0.866336633663366	.	.	.
3R	.	Lam_Dom_LP_080507	22806900	22937423	0.873096446700508	.	.	.
3R	.	Lam_Dom_LP_080507	23004903	23049909	0.875862068965517	.	.	.
3R	.	Lam_Dom_LP_080507	23127314	23382932	0.871927554980595	.	.	.
3R	.	Lam_Dom_LP_080507	23547037	23723105	0.870259481037924	.	.	.
3R	.	Lam_Dom_LP_080507	23805900	24120600	0.896197327852004	.	.	.
3R	.	Lam_Dom_LP_080507	24177621	24363300	0.896551724137931	.	.	.
3R	.	Lam_Dom_LP_080507	24675936	24849018	0.801769911504425	.	.	.
3R	.	Lam_Dom_LP_080507	25084510	25298102	0.868306801736614	.	.	.
3R	.	Lam_Dom_LP_080507	25333506	25547736	0.714080459770115	.	.	.
3R	.	Lam_Dom_LP_080507	25702829	25749300	0.96638655462185	.	.	.
3R	.	Lam_Dom_LP_080507	25776001	25813806	0.73170731707317	.	.	.
3R	.	Lam_Dom_LP_080507	25921532	26086833	0.884972170686456	.	.	.
3R	.	Lam_Dom_LP_080507	26310300	26582100	0.885549132947977	.	.	.
3R	.	Lam_Dom_LP_080507	26651705	27027037	0.903574397339983	.	.	.
3R	.	Lam_Dom_LP_080507	27058202	27221433	0.859719438877755	.	.	.
3R	.	Lam_Dom_LP_080507	27290740	27392135	0.991097922848665	.	.	.
3R	.	Lam_Dom_LP_080507	27453302	27538540	0.815094339622642	.	.	.
4	.	Lam_Dom_LP_080507	237011	326100	0.957198443579767	.	.	.
4	.	Lam_Dom_LP_080507	395126	444940	0.96078431372549	.	.	.
4	.	Lam_Dom_LP_080507	719100	866738	0.89010989010989	.	.	.
4	.	Lam_Dom_LP_080507	1085736	1133100	0.973333333333333	.	.	.
X	.	Lam_Dom_LP_080507	33304	87902	1	.	.	.
X	.	Lam_Dom_LP_080507	140700	330307	0.99108734402852	.	.	.
X	.	Lam_Dom_LP_080507	361822	475200	0.821958456973294	.	.	.
X	.	Lam_Dom_LP_080507	515415	760510	0.836627140974967	.	.	.
X	.	Lam_Dom_LP_080507	804000	877237	0.839662447257384	.	.	.
X	.	Lam_Dom_LP_080507	915317	1066530	0.972043010752688	.	.	.
X	.	Lam_Dom_LP_080507	1107908	1196412	0.72945205479452	.	.	.
X	.	Lam_Dom_LP_080507	1256726	1311912	0.959537572254335	.	.	.
X	.	Lam_Dom_LP_080507	1404361	1436421	0.855670103092783	.	.	.
X	.	Lam_Dom_LP_080507	1877154	1911021	0.853211009174312	.	.	.
X	.	Lam_Dom_LP_080507	2204758	2440521	0.859747545582048	.	.	.
X	.	Lam_Dom_LP_080507	2596531	2854821	0.80440414507772	.	.	.
X	.	Lam_Dom_LP_080507	2885743	2950257	0.820652173913043	.	.	.
X	.	Lam_Dom_LP_080507	3054322	3136833	0.944206008583691	.	.	.
X	.	Lam_Dom_LP_080507	3247260	3514725	0.736020806241873	.	.	.
X	.	Lam_Dom_LP_080507	3657432	3772637	0.901369863013699	.	.	.
X	.	Lam_Dom_LP_080507	3814611	3937347	0.72554347826087	.	.	.
X	.	Lam_Dom_LP_080507	3978744	4137431	0.872117400419287	.	.	.
X	.	Lam_Dom_LP_080507	4173740	4249623	0.76271186440678	.	.	.
X	.	Lam_Dom_LP_080507	4276933	4360011	0.901515151515151	.	.	.
X	.	Lam_Dom_LP_080507	4411920	4457828	0.834437086092715	.	.	.
X	.	Lam_Dom_LP_080507	4567351	4743723	0.846003898635478	.	.	.
X	.	Lam_Dom_LP_080507	4788112	4909646	0.913888888888889	.	.	.
X	.	Lam_Dom_LP_080507	5179949	5254620	0.753488372093023	.	.	.
X	.	Lam_Dom_LP_080507	5284611	5346411	0.94915254237288	.	.	.
X	.	Lam_Dom_LP_080507	5395950	5437947	0.717557251908397	.	.	.
X	.	Lam_Dom_LP_080507	5483211	5503023	0.857142857142857	.	.	.
X	.	Lam_Dom_LP_080507	5616136	5701637	0.743494423791822	.	.	.
X	.	Lam_Dom_LP_080507	5799443	5874751	0.867768595041322	.	.	.
X	.	Lam_Dom_LP_080507	5958412	6051421	0.92619926199262	.	.	.
X	.	Lam_Dom_LP_080507	6257229	6344813	0.847533632286996	.	.	.
X	.	Lam_Dom_LP_080507	6388644	6432120	0.87719298245614	.	.	.
X	.	Lam_Dom_LP_080507	6731241	6930416	0.768718801996672	.	.	.
X	.	Lam_Dom_LP_080507	6958051	7082527	0.72054794520548	.	.	.
X	.	Lam_Dom_LP_080507	7174311	7467432	0.889839572192513	.	.	.
X	.	Lam_Dom_LP_080507	7593444	7732047	0.819277108433735	.	.	.
X	.	Lam_Dom_LP_080507	8136449	8234551	0.724590163934426	.	.	.
X	.	Lam_Dom_LP_080507	8289711	8396847	0.728358208955224	.	.	.
X	.	Lam_Dom_LP_080507	8754131	8907418	0.760348583877996	.	.	.
X	.	Lam_Dom_LP_080507	9544042	9908874	0.820855614973262	.	.	.
X	.	Lam_Dom_LP_080507	9952379	10043874	0.92156862745098	.	.	.
X	.	Lam_Dom_LP_080507	10330111	10586907	0.757496740547588	.	.	.
X	.	Lam_Dom_LP_080507	10725506	10934614	0.844645550527903	.	.	.
X	.	Lam_Dom_LP_080507	11007197	11099281	0.81060606060606	.	.	.
X	.	Lam_Dom_LP_080507	11351574	11396874	0.910569105691057	.	.	.
X	.	Lam_Dom_LP_080507	11462149	11515635	0.83941605839416	.	.	.
X	.	Lam_Dom_LP_080507	11559466	11607487	0.774436090225564	.	.	.
X	.	Lam_Dom_LP_080507	11740695	11843306	0.945619335347432	.	.	.
X	.	Lam_Dom_LP_080507	11875389	12292689	0.782745098039216	.	.	.
X	.	Lam_Dom_LP_080507	12322709	12353927	0.91919191919192	.	.	.
X	.	Lam_Dom_LP_080507	12600787	12732487	0.905707196029777	.	.	.
X	.	Lam_Dom_LP_080507	12772096	12921194	0.966029723991507	.	.	.
X	.	Lam_Dom_LP_080507	12962613	13024118	0.747422680412371	.	.	.
X	.	Lam_Dom_LP_080507	13056487	13087701	0.828282828282828	.	.	.
X	.	Lam_Dom_LP_080507	13264987	13436623	0.840077071290944	.	.	.
X	.	Lam_Dom_LP_080507	13921091	14028826	0.844290657439446	.	.	.
X	.	Lam_Dom_LP_080507	14091487	14383400	0.866513233601841	.	.	.
X	.	Lam_Dom_LP_080507	14445521	14647101	0.841166936790924	.	.	.
X	.	Lam_Dom_LP_080507	14680128	14759901	0.980392156862745	.	.	.
X	.	Lam_Dom_LP_080507	14800740	14893400	0.789090909090909	.	.	.
X	.	Lam_Dom_LP_080507	14928238	15117525	0.862809917355372	.	.	.
X	.	Lam_Dom_LP_080507	15196715	15272900	0.878787878787879	.	.	.
X	.	Lam_Dom_LP_080507	15431915	15527612	0.891089108910891	.	.	.
X	.	Lam_Dom_LP_080507	15950340	16045440	0.82200647249191	.	.	.
X	.	Lam_Dom_LP_080507	16293800	16359505	0.915343915343915	.	.	.
X	.	Lam_Dom_LP_080507	16541616	16616025	0.815899581589958	.	.	.
X	.	Lam_Dom_LP_080507	16726138	16768704	0.905797101449275	.	.	.
X	.	Lam_Dom_LP_080507	17014724	17129638	0.84593837535014	.	.	.
X	.	Lam_Dom_LP_080507	17159335	17250801	0.88963210702341	.	.	.
X	.	Lam_Dom_LP_080507	17749400	17916502	0.822975517890772	.	.	.
X	.	Lam_Dom_LP_080507	18000224	18135839	0.781609195402299	.	.	.
X	.	Lam_Dom_LP_080507	18245623	18305940	0.994285714285714	.	.	.
X	.	Lam_Dom_LP_080507	18358718	18391400	0.881188118811881	.	.	.
X	.	Lam_Dom_LP_080507	18422008	18459828	0.991596638655462	.	.	.
X	.	Lam_Dom_LP_080507	18503340	18602625	0.915857605177994	.	.	.
X	.	Lam_Dom_LP_080507	18878300	18917004	0.89908256880734	.	.	.
X	.	Lam_Dom_LP_080507	19047500	19078707	0.898989898989899	.	.	.
X	.	Lam_Dom_LP_080507	19607637	19680828	0.78743961352657	.	.	.
X	.	Lam_Dom_LP_080507	19739903	19984428	0.900161030595813	.	.	.
X	.	Lam_Dom_LP_080507	20091815	20187803	0.846905537459283	.	.	.
X	.	Lam_Dom_LP_080507	20345927	20825610	0.887693342299933	.	.	.
X	.	Lam_Dom_LP_080507	20877528	21112430	0.880159786950732	.	.	.
X	.	Lam_Dom_LP_080507	21242003	21398640	0.75689223057644	.	.	.
X	.	Lam_Dom_LP_080507	21761741	22181126	0.926916221033868	.	.	.
